# Supplementary material for: Preadapted to adapt: underpinnings of adaptive plasticity revealed by the downy brome genome
Source: Commun Biol. 2023 Mar 27;6:326. doi: 10.1038/s42003-023-04620-9 (PMC10042881; doi:10.1038/s42003-023-04620-9)
Supplement: Supplementary file 4 — Supplementary Data 1 [file 42003_2023_4620_MOESM4_ESM.xlsx]

## Sheet: Sheet1
Name	State	Site
FMH10	UT	Five Mile Hill
GRIN-204413	Turkey	Ankara
GRIN-211003	Afghanistan	Faizabad
GRIN-220576	Afghanistan	Kabul
GRIN-222238	Iran	Tehran
GRIN-229485	Iran	Tehran
GRIN-245733	Turkey	Bala
GRIN-314420	Georgia	Tbilisi
GRIN-362116	Serbia	Aleksinacki rudnici
GRIN-392358	Uzbekistan	NA
GRIN-483443	Iowa	Iowa
MT-BT-1	MT	Bear Tooth Pass
MT-BT-10	MT	Bear Tooth Pass
MT-BT-2	MT	Bear Tooth Pass
MT-BT-4	MT	Bear Tooth Pass
MT-BT-5	MT	Bear Tooth Pass
MT-BT-6	MT	Bear Tooth Pass
MT-BT-9	MT	Bear Tooth Pass
MT-DCM-10	MT	Decker Coal Mine
MT-DCM-9	MT	Decker Coal Mine
MT-FE-1	MT	Fort Ellis
MT-FE-10	MT	Fort Ellis
MT-FE-2	MT	Fort Ellis
MT-FE-3	MT	Fort Ellis
MT-FE-4	MT	Fort Ellis
MT-FE-5	MT	Fort Ellis
MT-FE-6	MT	Fort Ellis
MT-FE-7	MT	Fort Ellis
MT-FE-8	MT	Fort Ellis
MT-FE-9	MT	Fort Ellis
MT-HF-1	MT	Hos Fallow (Bozeman)
MT-HF-10	MT	Hos Fallow (Bozeman)
MT-HF-2	MT	Hos Fallow (Bozeman)
MT-HF-3	MT	Hos Fallow (Bozeman)
MT-HF-5	MT	Hos Fallow (Bozeman)
MT-HF-6	MT	Hos Fallow (Bozeman)
MT-HF-7	MT	Hos Fallow (Bozeman)
MT-LPR-1	MT	Livingston Peak Road
MT-LPR-10	MT	Livingston Peak Road
MT-LPR-2	MT	Livingston Peak Road
MT-LPR-3	MT	Livingston Peak Road
MT-LPR-4	MT	Livingston Peak Road
MT-LPR-5	MT	Livingston Peak Road
MT-LPR-6	MT	Livingston Peak Road
MT-LPR-7	MT	Livingston Peak Road
MT-LPR-8	MT	Livingston Peak Road
MT-LPR-9	MT	Livingston Peak Road
MT-PF-3	MT	Post Farm (Bozeman)
MT-PF-4	MT	Post Farm (Bozeman)
MT-PF-6	MT	Post Farm (Bozeman)
MT-PF-8	MT	Post Farm (Bozeman)
MT-PF-9	MT	Post Farm (Bozeman)
MT-SCM-1	MT	Spring Creek Coal Mine
MT-SCM-2	MT	Spring Creek Coal Mine
MT-SCM-3	MT	Spring Creek Coal Mine
MT-SCM-4	MT	Spring Creek Coal Mine
MT-SCM-6	MT	Spring Creek Coal Mine
MT-SCM-8	MT	Spring Creek Coal Mine
WA-D-1	WA	Dusty
WA-D-11	WA	Dusty
WA-D-12	WA	Dusty
WA-D-14	WA	Dusty
WA-D-15	WA	Dusty
WA-D-18	WA	Dusty
WA-D-2	WA	Dusty
WA-D-24	WA	Dusty
WA-D-25	WA	Dusty
WA-D-26	WA	Dusty
WA-D-27	WA	Dusty
WA-D-28	WA	Dusty
WA-D-29	WA	Dusty
WA-D-30	WA	Dusty
WA-D-31	WA	Dusty
WA-D-32	WA	Dusty
WA-D-6	WA	Dusty
WA-D-8	WA	Dusty
WA-FS-1	WA	Farmer Sent
WA-L-1	WA	Lind
WA-L-13	WA	Lind
WA-L-14	WA	Lind
WA-L-15	WA	Lind
WA-L-2	WA	Lind
WA-L-22	WA	Lind
WA-L-24	WA	Lind
WA-L-27	WA	Lind
WA-L-28	WA	Lind
WA-L-3	WA	Lind
WA-L-4	WA	Lind
WA-L-6	WA	Lind
WA-LE-1	WA	Lewiston
WA-LE-12	WA	Lewiston
WA-LE-13	WA	Lewiston
WA-LE-15	WA	Lewiston
WA-LE-23	WA	Lewiston
WA-LE-26	WA	Lewiston
WA-LE-30	WA	Lewiston
WA-LE-4	WA	Lewiston
WA-LE-6	WA	Lewiston
WA-LE-9	WA	Lewiston
WA-MOS-1	ID	Moscow
WA-MOS-18	ID	Moscow
WA-MOS-21	ID	Moscow
WA-MOS-23	ID	Moscow
WA-MOS-26	ID	Moscow
WA-MOS-27	ID	Moscow
WA-MOS-3	ID	Moscow
WA-MOS-4	ID	Moscow
WA-MOS-8	ID	Moscow
WA-P-1	WA	Pomeroy
WA-P-13	WA	Pomeroy
WA-P-16	WA	Pomeroy
WA-P-17	WA	Pomeroy
WA-P-22	WA	Pomeroy
WA-P-24	WA	Pomeroy
WA-P-28	WA	Pomeroy
WA-P-29	WA	Pomeroy
WA-P-8	WA	Pomeroy
WA-SP-15	WA	Sprague
WA-SP-16	WA	Sprague
WA-SP-23	WA	Sprague
WA-SP-25	WA	Sprague
WA-SP-3	WA	Sprague
WA-SP-32	WA	Sprague
WA-SP-7	WA	Sprague
WA-SP-9	WA	Sprague
WA-W-11	WA	Walla Walla
WA-W-12	WA	Walla Walla
WA-W-13	WA	Walla Walla
WA-W-16	WA	Walla Walla
WA-W-18	WA	Walla Walla
WA-W-9	WA	Walla Walla
WA-WAIT-19	WA	Waitsburg
WA-WAIT-23	WA	Waitsburg
WA-WAIT-24	WA	Waitsburg
WA-WAIT-29	WA	Waitsburg
