# Supplementary material for: Preadapted to adapt: underpinnings of adaptive plasticity revealed by the downy brome genome
Source: Commun Biol. 2023 Mar 27;6:326. doi: 10.1038/s42003-023-04620-9 (PMC10042881; doi:10.1038/s42003-023-04620-9)
Supplement: Supplementary file 5 — Supplementary Data 2 [file 42003_2023_4620_MOESM5_ESM.xlsx]

## Sheet: Sheet1
Line	J1	AWN50	FRS	VPN	Tillers	Height
GRIN-204413	3.09781	3.93482	3.86738	2.75144	2.61496	89
GRIN-211003	3.015	3.9222	3.79575	1.48322	3.27336	47.5393
GRIN-220576	3.28264	4.10238	4.02501	3.11342	2.78295	76
GRIN-220578	3.30121	4.07727	4.00699	3.10599	2.88107	78.5
GRIN-222238	3.03608	3.99794	3.88465	2.3978	3.28341	36.5
GRIN-229485	3.01965	3.89155	3.76472	2.42766	3.37873	49.6667
GRIN-245733	3.17031	4.02806	3.9509	2.76202	3.21888	54.5
GRIN-314420	2.91699	4.03986	3.92492	2.26859	3.05243	78.1667
GRIN-362116	3.08266	3.98872	3.89825	2.67406	3.09104	74.3333
GRIN-392358	3.29657	4.05937	3.92853	3.13129	2.3979	76.2431
GRIN-483443	3.50578	4.15601	4.06583	3.19858	3.17805	75.3333
MT-BT-1	4.19893	4.5864	4.46939	3.95435	2.25129	60.1667
MT-BT-10	4.15811	4.53233	4.36699	3.76498	3.28341	49.8333
MT-BT-2	3.70872	4.18939	4.09677	3.28955	2.97892	66.6667
MT-BT-4	3.53048	4.26006	4.07436	3.27074	2.80336	79.3333
MT-BT-5	4.20143	4.52874	4.3691	3.7841	2.23359	44.6667
MT-BT-9	4.17873	4.5448	4.44231	3.92188	2.52573	55.5
MT-DCM-10	4.30559	4.52333	4.4185	3.89173	2.79321	49.8333
MT-DCM-9	3.60109	4.18686	4.11053	3.3019	2.36712	66
MT-FE-1	4.02159	4.41857	4.30146	3.67198	3.23868	63.1667
MT-FE-10	3.64554	4.29702	4.19183	3.34395	2.68558	68.6667
MT-FE-2	4.05966	4.49954	4.38791	3.81762	3.52145	64.8779
MT-FE-3	3.85291	4.40848	4.28094	3.64187	3.27714	64.8333
MT-FE-4	4.09634	4.47328	4.36487	3.82855	3.06027	57.6667
MT-FE-5	3.67129	4.2671	4.20435	3.4285	2.68558	79.8333
MT-FE-6	4.19893	4.58129	4.40841	3.83936	2.21557	49.1667
MT-FE-7	3.89782	4.45408	4.30146	3.62868	3.04452	70.5
MT-FE-8	3.55932	4.11061	4.03684	3.10599	2.85263	73
MT-FE-9	3.48558	4.18686	4.1214	3.28955	2.70805	77.6667
MT-HF-1	3.93431	4.42458	4.31714	3.64623	2.60269	54.1667
MT-HF-10	3.90456	4.47518	4.31714	3.65057	2.90872	59.1667
MT-HF-2	3.81693	4.42258	4.28324	3.57412	3.12089	69.1667
MT-HF-3	3.84225	4.39624	4.32379	3.70121	3.30199	70.5
MT-HF-5	4.20391	4.56755	4.39204	3.81395	2.55205	48
MT-HF-6	4.1914	4.49583	4.41043	3.89173	3.65066	49.5
MT-HF-7	4.07393	4.51971	4.31492	3.74154	2.94444	60.1667
MT-LPR-1	3.53534	4.18939	4.1023	3.19858	2.94444	63.3333
MT-LPR-10	3.91125	4.44238	4.33695	3.76111	2.85263	66.6667
MT-LPR-2	3.55826	4.31944	4.21916	3.34395	2.93563	68.3333
MT-LPR-3	3.62357	4.32607	4.18931	3.3672	2.80336	68.1667
MT-LPR-4	4.42805	4.7712	4.72261	4.27658	1.70475	52.6667
MT-LPR-5	4.20392	4.63769	4.46939	3.92846	3.09859	52.8333
MT-LPR-6	4.0852	4.53054	4.37331	3.83217	3.51154	57.1667
MT-LPR-7	4.18888	4.56408	4.43245	3.89851	3.01226	54.1667
MT-LPR-8	3.76429	4.2671	4.18678	3.41764	3.157	67
MT-LPR-9	3.44921	4.20194	4.07719	3.21878	2.78295	71
MT-PF-3	3.9079	4.47328	4.29239	3.69709	2.28578	61
MT-PF-4	4.21462	4.57396	4.50316	4.00724	3.37873	51.3333
MT-PF-6	4.21628	4.52514	4.4084	3.89512	3.07578	55.5
MT-PF-8	4.16362	4.52514	4.38911	3.77699	3.32709	50.3205
MT-PF-9	4.14102	4.56562	4.40111	3.87193	3.054	50.5514
MT-SCM-1	3.80958	4.40442	4.29011	3.57412	2.76212	71.3333
MT-SCM-2	3.79471	4.40034	4.274	3.62868	2.14007	57.1667
MT-SCM-3	3.84225	4.45214	4.33695	3.68879	2.31911	63
MT-SCM-4	3.90791	4.45602	4.31714	3.70532	2.79321	49.6667
MT-SCM-6	4.15781	4.50075	4.41329	3.83825	2.05412	42.0974
MT-SCM-8	4.07676	4.51789	4.3691	3.76111	2.74084	49.1667
WA-D-1	3.24442	4.03102	3.93148	2.87159	2.81341	66
WA-D-11	3.33143	4.06018	3.98864	3.06796	2.52573	68
WA-D-12	3.36652	4.18433	4.00091	3.14262	2.47092	66.3333
WA-D-14	3.36652	4.03692	3.9509	2.97883	2.4987	61.5
WA-D-15	3.33143	4.08009	3.99479	3.05234	2.51231	63.3333
WA-D-18	3.47016	4.12687	4.01604	2.97883	2.96183	75.5
WA-D-2	3.36652	4.03692	3.96995	2.97032	3.03655	71.3333
WA-D-24	3.33736	4.0457	3.9668	3.00394	3.09104	69.5
WA-D-25	3.30121	4.03986	3.95729	2.90863	2.84297	68
WA-D-26	3.46352	4.11036	3.97961	3.00219	3.10009	60.3841
WA-D-27	3.15623	4.00181	3.9058	2.70837	3.29584	69.4304
WA-D-28	3.40596	4.0913	3.98864	2.94435	2.91777	65
WA-D-29	3.40596	4.09685	4.00395	3.02843	2.91777	64.8333
WA-D-30	3.12012	3.97942	3.88122	2.69679	3.28341	78.1667
WA-D-31	3.94403	4.38384	4.2992	3.69709	2.8622	65.8333
WA-D-32	3.97266	4.41455	4.30147	3.66347	3.25167	63.5
WA-D-6	3.28264	4.03102	3.94769	2.99564	2.83321	72.6667
WA-D-8	3.40596	4.15862	4.07153	3.17796	2.63906	69.5
WA-L-1	3.29477	4.08291	3.9541	2.7725	3.21219	70.3333
WA-L-13	3.41695	4.17924	4.01001	3.02843	3.32623	65.3333
WA-L-14	3.46496	4.23384	4.11053	3.2451	2.97892	82.1667
WA-L-15	3.33143	4.06018	3.94447	2.72994	3.40674	63.3333
WA-L-16	3.26371	3.96055	3.88122	2.63896	2.92674	65
WA-L-17	3.28887	3.98253	3.90163	2.74075	2.98736	66.8333
WA-L-2	3.34326	4.09685	3.93799	2.56486	3.14271	70.8333
WA-L-22	3.26371	4.09408	4.03684	3.02033	2.31911	73.6667
WA-L-24	3.35496	4.12687	4.0427	3.05233	2.69688	73.8333
WA-L-27	3.19789	4.01612	3.92492	2.69678	2.68558	75.6667
WA-L-28	3.36652	4.01311	3.915	2.72994	3.41773	62.1667
WA-L-3	3.28887	4.08009	4.00091	3.01217	2.38263	74
WA-L-4	3.23134	4.12955	4.03094	2.81332	3.41225	70.1667
WA-L-6	3.34326	4.09408	4.00395	2.78286	2.56495	77.1667
WA-LE-26	3.83867	4.38176	4.24815	3.58343	2.69688	71.8333
WA-LE-6	3.83508	4.38176	4.25763	3.52135	2.77259	68
WA-MOS-1	3.54018	4.21433	4.10505	3.25157	2.98736	62.3333
WA-MOS-18	3.30733	4.0221	3.87086	2.70796	3.33221	63.1667
WA-MOS-21	4.0156	4.44825	4.33258	3.72158	2.84297	63.3333
WA-MOS-23	3.86695	4.38384	4.24338	3.48626	3.09104	56.8333
WA-MOS-24	3.628	4.229	4.08843	3.2451	3.10608	60.6667
WA-MOS-26	3.24442	3.97003	3.87432	2.79311	3.13549	65.3333
WA-MOS-27	3.28264	4.00099	3.89147	2.88098	3.17805	67.8333
WA-MOS-3	3.21141	4.06591	3.97622	2.94435	3.30199	73.1667
WA-MOS-4	4.00048	4.41253	4.28783	3.65489	3.10608	48.5
WA-MOS-8	3.6881	4.28791	4.16632	3.37863	2.74084	63.8333
WA-P-1	3.1842	4.00403	3.93799	2.62699	2.77259	67.1667
WA-P-13	3.12012	3.91176	3.84268	2.49861	2.67415	66.1667
WA-P-16	3.20467	3.97003	3.90499	2.66249	1.99243	69.8333
WA-P-17	3.17031	4.02211	3.93148	2.67406	2.42775	75.5
WA-P-22	3.19019	3.99412	3.89838	2.63956	2.44235	67.6266
WA-P-24	3.14911	3.96055	3.88807	2.62699	2.93563	67
WA-P-28	3.14911	3.97317	3.87778	2.5776	3.09104	73
WA-P-29	3.55932	4.25061	4.15069	3.30802	2.89037	78.3333
WA-P-8	3.19789	4.03692	3.92492	2.6508	3.04452	67.1667
WA-SP-15	3.41695	4.18433	4.09677	3.1208	2.77259	76.8333
WA-SP-16	3.70052	4.39372	4.22041	3.50672	3.31419	68.457
WA-SP-23	3.19107	4.08291	3.91832	2.6026	3.44468	71.3333
WA-SP-25	3.2181	4.11334	3.93799	2.62699	3.21888	68.1667
WA-SP-3	3.68392	4.29929	4.22405	3.51145	2.44235	76.1667
WA-SP-32	3.34326	4.10787	4.03094	3.10599	2.45674	78.1667
WA-SP-7	3.20467	4.07727	3.94447	2.55195	2.97041	76.1667
WA-SP-9	3.24442	4.06591	3.96995	2.72994	3.09859	71.1667
WA-W-12	3.95685	4.41857	4.31714	3.62868	2.89959	66.6667
WA-W-9	3.13303	4.07384	3.9777	2.88918	2.85263	75.3679
WA-WAIT-19	3.29506	4.15601	4.0427	3.06796	2.21557	89
